# Supplementary material for: Circadian Disruption across Lifespan Impairs Glucose Homeostasis and Insulin Sensitivity in Adult Mice
Source: Metabolites. 2024 Feb 16;14(2):126. doi: 10.3390/metabo14020126 (PMC10892663; doi:10.3390/metabo14020126)
Supplement: Supplementary file 1 [file metabolites-14-00126-s001.zip]

Archive with 1 entries (1 files):
- metabolites-2782581-supplementary.pdf
